# Supplementary material for: Enalapril Influence on Arterial Stiffness in Rheumatoid Arthritis Women: A Randomized Clinical Trial
Source: Front Med (Lausanne). 2020 Jan 29;6:341. doi: 10.3389/fmed.2019.00341 (PMC7025600; doi:10.3389/fmed.2019.00341)
Supplement: Supplementary file 8 [file Data_Sheet_3.xlsx]

## Sheet: &Base Datos 19.04.21
NoProg	IIRSME	GRUPOX	SPSS	Edad grupo	Edad	Sexo	Años AR	o1oTAS	o1oTAD	o1oIMC	o1oVSG	o1oPCR	o1oDAS28PCR	o1oCDAI	o1oSDAI	o1oVOPcf	o1oCAVI	o1oTAS	o1oTAD	o1oTRIG	o1oHDL	o1oCOL	o1oaCCP	o1oaCCPlog	o2oEdad	o2oEnfermedad	o2oIMC	o2oVSG	o2oPCR	o2oDAS28PCR	o2oCDAI	o2oSDAI	o2oVOPcf	o2oCAVI	o2oTAS	o2oTAD	o2oTRIG	o2oHDL	o2oCOL	ɅEdad	ɅEnfermedad	ɅIMC	ɅVSG	ɅPCR	ɅDAS28PCR	ɅCDAI	ɅSDAI	ɅVOPcf	ɅCAVI
1	904	0	1	1	43.0773	0	3.84394	99	65	28.2	18	3.3	1.52	0.5	3.8	7.4		106.33	62.33	56	56	219	1	1.85604	43.34	4.1	28.6	14	0.8	2.47	5.1	5.9	6.8		108.33	58.33	94	51	230	0.26	0.26	0.4	-4	-2.5	0.95	4.6	2.1	-0.6
2	863	0	1	1	47.6003	0	5.33607	110	71	27	6	8.8	2.3	3.2	12	5.9		109.67	65	77	41	203	1	2.32179	47.86	5.6	27.1	6	3.3	2.93	6.8	10.1	5.9		117.67	65.67	125	39	216	0.26	0.26	0.1	0	-5.5	0.63	3.6	-1.9	0
3	909	0	1	2	53.6838	0	4.59138	127	83	27.2	26	8	3.83	15.4	23.4	9.2	8.9	134.67	82.67	180	40	204	1	1.48237	53.98	4.89	27.2	34	14.3	2.8	11.9	26.2	8	7.85	133.67	81.33	144	41	213	0.3	0.3	0	8	6.3	-1.03	-3.5	2.8	-1.2	-1.05
4	885	0	1	1	49.6126	0	6.66119	105	67	28.8	29	11.4	2.04	4.8	16.2	7.1	7.6	103.67	65	284	65	339	0	-0.0305841	49.9	6.95	29.1	13	7.2	1.9	2.8	10	6.4	7.65	100.33	69	173	40	175	0.29	0.29	0.3	-16	-4.2	-0.14	-2	-6.2	-0.7	0.05
5	914	0	1	0	37.3032	0	4.3258	110	77	33.9	15	3.9	1.54	0	3.9	6.9	7.35	114.33	70.33	169	36	221	1	2.49831	37.54	4.57	35	30	1.3	1.78	1.2	2.5	7	6.5	114.67	69.33	297	35	211	0.24	0.24	1.1	15	-2.6	0.24	1.2	-1.4	0.1	-0.85
6	869	0	1	2	59.1485	0	5.15537	111	66	29.2	10	3.5	2.18	5.5	9	6.4	8.85	109.33	58.33	190	39	223	0	0.629002	59.41	5.41	27.3	34	12.9	2.05	1.8	14.7	6.1	8.05	99.67	53	135	31	161	0.26	0.26	-1.9	24	9.4	-0.13	-3.7	5.7	-0.3	-0.8
7	985	0	1	1	47.2252	0	5.4976	95	74	28.3	7	4.5	4.86	26.1	30.6	6.9	6.05	102.33	63	133	57	218	0	0.397245	47.5	5.77	27.8	18	2.5	5.8	43	45.5	5.5	7.75	103	57.67	185	48	229	0.27	0.27	-0.5	11	-2	0.94	16.9	14.9	-1.4	1.7
8	874	0	1	0	39.2498	0	3.88501	121	85	33.9	13	3.4	1.53	0.7	4.1	6.8	5.65	116.67	74.33	99	53	191	0	0.622835	39.54	4.17	33.8	6	1.5	2	1.9	3.4	6.4	5	110	71.67	73	31	138	0.29	0.29	-0.1	-7	-1.9	0.47	1.2	-0.7	-0.4	-0.65
9	1106	0	1	3	74.4394	0	5.12526	143	85	23	28	2.4	1.45	1.1	3.5		10.6	133	73.67	146	33	180	1	2.46779	74.66	5.35	22.6	28	2.7	2.59	7.9	10.6		10.8	124	67.67	118	35	163	0.22	0.22	-0.4	0	0.3	1.14	6.8	7.1		0.2
10	1018	0	1	3	63.1869	0	23.7098	132	76	33.2	50	12.3	6.84	55.7	68		7	127.33	67	165	50	304	0	0.160769	63.47	24	33.8	46	11.3	5.6	35.2	46.5		7.9	119.67	69	182	55	330	0.29	0.29	0.6	-4	-1	-1.24	-20.5	-21.5		0.9
11	1107	0	1	2	52.512	0	12.7283	114	68	22.5	34	11.7	2.46	7.9	19.6	6.6	4.5	114	68	55	46	163	1	2.49052	52.78	13	23.4	9	2	2.22	4.6	6.6	7.5	6.55	110.33	68.67	78	63	185	0.27	0.27	0.9	-25	-9.7	-0.24	-3.3	-13	0.9	2.05
12	1104	0	1	3	60.7775	0	6.4011	119	69	25	43	8.1	3.15	8.9	17	10.1	9.35	116.67	57.67	114	64	224	0	0.551084	61.03	6.65	25.5	29	9.6	3.59	12.4	22	10.9	9.25	126.67	63.67	102	70	237	0.25	0.25	0.5	-14	1.5	0.44	3.5	5	0.8	-0.1
13	1101	0	1	2	55.8248	0	1.88638	109	68	27.7	20	2.9	3.14	11.5	14.4	6.9		108.67	63	187	54	221	1	1.58085	56.1	2.17	27.3	13	0.5	1.28	1.1	1.6	8.5		108	69.67	280	51	211	0.28	0.28	-0.4	-7	-2.4	-1.86	-10.4	-12.8	1.6
14	1111	0	1	2	53.4209	0	21.7577	120	79	32	12	5.4	1.82	2.2	7.6	7.1	8.5	115.67	70.67	83	44	215	1	0.849542	53.68	22.02	32	8	1.8	1.58	2.6	4.4	7.8	8.15	111	74	83	52	218	0.26	0.26	0	-4	-3.6	-0.24	0.4	-3.2	0.7	-0.35
15	1114	0	1	0	22.5845	0	2.50787	99	60	22.3	10	1.5	2.46	4.7	6.2	6.3	6.6	103	59.67	146	45	206	1	2.49831	22.83	2.76	21.9	13	1.2	1.21	0	1.2	6.4	7.2	102.33	59.33	154	41	167	0.25	0.25	-0.4	3	-0.3	-1.25	-4.7	-5	0.1	0.6
16	878	0	1	1	44.7474	0	5.05133	110	75	34	15	17.9	3.52	7.5	25.4	7	5.55	115.33	75.67	133	54	244	1	1.50515	44.99	5.29	33.4	30	18.9	3.64	7.8	26.7	6.4	6.2	107.33	74.33	185	44	205	0.24	0.24	-0.6	15	1	0.12	0.3	1.3	-0.6	0.65
17	880	0	1	1	47.0856	0	5.03217	115	81.5	38.2	32	11.7	1.93	0.5	12.2	7.4	7.05	114.33	70.5	176	42	226	1	1.03743	47.22	5.17	38.4	22	10	1.87	0.3	10.3		6.9	113.5	77.5	173	40	210	0.14	0.14	0.2	-10	-1.7	-0.06	-0.2	-1.9		-0.15
18	1014	0	1	1	49.4209	0	6.141	111	68	27.6	11	1.6	1.43	0.7	2.3	8	7.25	111.67	73.33	200	37	174	0	0.655235	49.68	6.4	27.1	16	6.2	1.73	1.8	8	7.55	6.8	92.33	63.33	150	31	124	0.26	0.26	-0.5	5	4.6	0.3	1.1	5.7	-0.45	-0.45
19	872	0	1	2	59.2444	0	25.6482	130	73	26.6	32	15.6	3.74	9.3	24.9	8.6	6.7	126	72.67	140	46	228	1	2.58593	59.51	25.92	26.6	33	16.6	5.09	25.9	42.5	10.2	9.2	122.33	71.67	133	53	235	0.27	0.27	0	1	1	1.35	16.6	17.6	1.6	2.5
20	1116	0	1	1	48.6845	0	4.59959	107	79	27.2	22	8.9	6.77	48.5	57.4	8.55	6.35	119.33	84.67	84	33	153	1	1.87452	49.01	4.93	25.9	21	5.4	1.61	0	5.4	9.6	6.85	120.67	78.33	104	46	204	0.33	0.33	-1.3	-1	-3.5	-5.16	-48.5	-52	1.05	0.5
21	1117	0	1	1	43.9425	0	2.39288	95	70	29	9	2.2	4.88	35.1	37.3	6.6	6.2	105.33	68.33	147	46	197	0	0.581836	44.26	2.71	28.8	6	4.4	4.2	20.1	24.5	6.65	7.25	103	69.67	158	44	203	0.31	0.31	-0.2	-3	2.2	-0.68	-15	-12.8	0.05	1.05
22	995	0	1	0	33.8645	0	7.51814	99	70	23.6	13	14.4	4.19	14.6	29	5.95	6.3	105	72	118	66	219	1	1.84213	34.17	7.82	22.9	27	23.1	3.73	10	33.1	6.4	6.3	109	66	162	71	250	0.31	0.31	-0.7	14	8.7	-0.46	-4.6	4.1	0.45	0
23	1120	0	1	0	35.9535	0	2.02327	101	67	30.2	10	6.1	4.89	28.7	34.8	7.4	7	108	70.33	215	37	191	1	1.85938	36.23	2.3	31.7	10	8.1	3.18	8.9	17	6.05	8.1	106.67	72.67	267	31	200	0.28	0.28	1.5	0	2	-1.71	-19.8	-17.8	-1.35	1.1
24	1050	0	1	1	43.2663	0	7.28542	114	75	23.3	6	4	3.97	16.6	20.6	8.35	5.85	113.33	71.33	164	42	176	0	0.57322	43.5	7.52	23.7	11	7.7	1.98	1.9	9.6	8.05	6.6	104.33	64.67	157	43	214	0.23	0.23	0.4	5	3.7	-1.99	-14.7	-11	-0.3	0.75
25	1121	0	1	3	63.0828	0	1.75222	119	70	23.2	48	19.2	5.2	26.6	45.8	7.8	7.6	109.67	60	166	42	187	1	0.867409	63.33	2	23.7	48	10.4	2.08	2.3	12.7	9.5	8.9	101.33	59.33	143	39	208	0.25	0.25	0.5	0	-8.8	-3.12	-24.3	-33.1	1.7	1.3
26	859	1	2	1	48.1095	0	5.79055	137	93	25.5	12	3.2	1.63	2.2	5.4	6.5		136.33	89	129	49	248	0	0.658774	48.35	6.03	25.9	4	15	2.94	3.8	18.8	5.2		109	69	246	46	253	0.24	0.24	0.4	-8	11.8	1.31	1.6	13.4	-1.3
27	886	1	2	2	53.7057	0	5.18549	114	77	29	22	1.8	2.07	2.5	4.3	8.3	8.35	103	67.67	157	61	246	0	-0.101824	53.95	5.43	28.6	20	3.6	2.56	4.3	7.9	7.7	7.3	107.33	63	131	62	310	0.25	0.25	-0.4	-2	1.8	0.49	1.8	3.6	-0.6	-1.05
28	870	1	2	0	32.6708	0	6.90212	120	82	30.9	14	11.6	3.58	10.8	22.4	5.5	4.95	102.33	63	117	57	209	1	2.15986	32.97	7.2	30.2	22	13.1	3.38	10	23.1	5.2	6.5	104	66.33	79	42	162	0.3	0.3	-0.7	8	1.5	-0.2	-0.8	0.7	-0.3	1.55
29	1011	1	2	1	42.7023	0	2.40931	122	78	26.4	33	8.8	2.71	3.4	12.2	7.4		121	69	96	34	189	1	1.48104	42.94	2.65	26.3	46	6.4	2.6	3.3	9.7	7.1		112	66.33	124	39	187	0.24	0.24	-0.1	13	-2.4	-0.11	-0.1	-2.5	-0.3
30	1004	1	2	0	35.8439	0	3.66051	118	72	35.4	22	25	3.11	3.4	28.4	7.8	6.55	109.67	65.67	195	36	173	1	1.96474	36.2	4.02	37.7	15	6.4	3.06	6.5	12.9	6.8	7.25	107	70.33	439	30	160	0.36	0.36	2.3	-7	-18.6	-0.05	3.1	-15.5	-1	0.7
31	970	0	1	1	46.371	0	3.08556	109	70	25.4	6	1.8	4.83	30.4	32.2	7.3	7.05	110.33	69.33	100	31	152	1	1	46.68	3.39	24.4	17	6.5	3.34	10.9	17.4	6.6	7	109.67	65.33	111	39	164	0.31	0.31	-1	11	4.7	-1.49	-19.5	-14.8	-0.7	-0.05
32	896	1	2	2	56.9637	0	11.6742	111	76	26.6	31	8.7	5.82	44.4	53.1	7.3	7.85	105.67	66.67	113	38	178	1	2.49831	57.24	11.95	26.1	22	6	3.79	13.5	19.5	6.1	7	104.33	71	87	40	208	0.28	0.28	-0.5	-9	-2.7	-2.03	-30.9	-33.6	-1.2	-0.85
33	853	1	2	2	57.5962	0	6.17659	124	70	24.1	25	8.5	1.79	0	8.5	8.5	8.6	113.33	65.33	132	28	149	0	-0.66354	57.83	6.41	24.2	26	2.4	2.27	2.8	5.2	7.8	7.7	106	68	176	33	164	0.24	0.24	0.1	1	-6.1	0.48	2.8	-3.3	-0.7	-0.9
34	969	1	2	1	47.2608	0	11.7481	105	74	29.8	39	9.2	3.64	15	24.2	5.7	7.5	106.67	72	128	56	254	1	0.775173	47.52	12.01	30.2	27	9.4	5.05	27.8	37.2	6.2	6.7	110.67	69.67	107	54	273	0.26	0.26	0.4	-12	0.2	1.41	12.8	13	0.5	-0.8
35	1017	1	2	2	56.4654	0	18.6995	132	76	30.9	45	5.1	3.05	7.4	12.5	7.6	9	127	68.33	65	62	195	1	0.809829	56.71	18.95	28.7	36	4.1	1.88	3.9	8	6.5	8.55	107.33	63.67	67	59	191	0.25	0.25	-2.2	-9	-1	-1.17	-3.5	-4.5	-1.1	-0.45
36	1110	1	2	0	32.4052	0	0.0273785	89	62	26.6	39	4.4	5.71	39	43.4	4.9	5.75	96.33	57.67	84	30	128	0	0.0737184	32.66	0.28	25.9	19	0.9	2.46	5.5	6.4	6.2	5.6	94.67	55.33	108	39	166	0.26	0.26	-0.7	-20	-3.5	-3.25	-33.5	-37	1.3	-0.15
37	1109	1	2	3	62.5517	0	18.7296	111	60	26.9	35	13.1	4.61	21	34.1	7.5	8.55	105.33	58	93	57	229	1	2.0604	62.84	19.02	27.1	13	2.5	2.7	4.8	7.3	7.8	7.85	104	60.67	102	72	244	0.29	0.29	0.2	-22	-10.6	-1.91	-16.2	-26.8	0.3	-0.7
38	910	1	2	3	64.6434	0	5.57974	129	81	29.1	4	5.9	1.87	2.3	8.2	7.5	8.35	128.67	79.67	143	34	186	1	2.36431	64.95	5.88	30.2	5	9.7	2.83	3.9	13.6	9.3	8.15	106.67	62.67	93	40	181	0.3	0.3	1.1	1	3.8	0.96	1.6	5.4	1.8	-0.2
39	877	1	2	1	42.1629	0	4.93087	120	82	32.5	3	29	4.45	14.8	43.8	7.3	9.25	111.67	75.33	259	40	202	0	-0.429457	42.41	5.17	32.6	18	9.8	4.7	23.4	33.2	7.3	7.4	115	75.33	216	51	232	0.24	0.24	0.1	15	-19.2	0.25	8.6	-10.6	0	-1.85
40	1112	1	2	3	70.078	0	6.81451	132	78	31.3	36	2.7	5.93	44.9	47.6	8.3	9.15	127.67	75.67	104	39	147	1	2.25549	70.33	7.06	31	44	2.8	6.2	52.1	54.9	9.5	8.85	117.67	69.33	91	35	137	0.25	0.25	-0.3	8	0.1	0.27	7.2	7.3	1.2	-0.3
41	1013	1	2	2	56.8925	0	2.80356	119	80	27.4	19	7.2	2.65	5.2	12.4	6.7	7.45	116	71.33	389	48	268	0	0.155336	57.16	3.07	26.8	22	3.8	3.91	15.3	19.1	6.35	6.75	103	68.67	452	53	284	0.27	0.27	-0.6	3	-3.4	1.26	10.1	6.7	-0.35	-0.7
42	1043	1	2	2	54.5517	0	11.9288	117.5	79	28.1	36	18.2	3.99	12.8	31	8	8.6	111.17	72.33	97	43	165	1	1.0607	54.85	12.23	28.7	30	12.5	4.47	18.6	31.1	9.2	7.95	103.67	73	70	61	187	0.3	0.3	0.6	-6	-5.7	0.48	5.8	0.1	1.2	-0.65
43	1007	1	2	1	41.4538	0	11.9316	100	70	27.5	21	3.3	2.23	3.2	6.5	7	6.15	94	61.33	243	66	225	1	1.21219	41.73	12.21	26.2	35	5.5	2.07	4.3	9.8	6.8	6.1	98.33	66.67	124	58	206	0.28	0.28	-1.3	14	2.2	-0.16	1.1	3.3	-0.2	-0.05
44	1021	1	2	1	45.1855	0	14.152	111	73	29.8	19	12.8	3.24	5.4	18.2	7.8	6.2	109	70.67	157	34	160	1	1.03226	45.45	14.42	30	14	9	2.7	2.6	11.6	8.6	6.6	114	75.67	194	34	229	0.27	0.27	0.2	-5	-3.8	-0.54	-2.8	-6.6	0.8	0.4
45	1000	1	2	1	47.6851	0	2.74333	110	79	33.1	29	8	2.75	3.7	11.7	7.5	6.2	112	79.33	157	52	170	1	2.51109	47.93	2.99	33.5	27	13.3	2.2	3.1	16.4	7.2	5.6	106.67	69.33	260	48	213	0.25	0.25	0.4	-2	5.3	-0.55	-0.6	4.7	-0.3	-0.6
46	996	1	2	3	63.3292	0	3.81109	109	67	30.7	9	2.1	3.62	15.1	17.2	7.95	7.2	111	67.33	133	46	211	0	0.584557	63.59	4.07	29.1	15	11.7	4.98	26.1	37.8	8.1	7.3	108	72	173	50	253	0.26	0.26	-1.6	6	9.6	1.36	11	20.6	0.15	0.1
47	1119	1	2	1	45.3306	0	1.90828	112	80	32.8	12	4.3	1.71	2.5	6.8	8.75		120.67	83	211	37	166	1	0.727785	45.58	2.16	33.5	32	15.6	2.4	4.8	20.4	7.5		109	70	147	31	137	0.25	0.25	0.7	20	11.3	0.69	2.3	13.6	-1.25
48	1122	1	2	1	41.0267	0	1.94387	94	61	19.9	7	3.3	2.01	3	6.3	8.1	7.15	104	66.33	72	71	204	1	1.68651	41.26	2.17	19.5	11	5.1	3.19	7	12.1	9.2	6.5	98.33	63.33	36	69	175	0.23	0.23	-0.4	4	1.8	1.18	4	5.8	1.1	-0.65
49	1048	1	2	0	38.1246	0	1.52225	108	66	30	17	5	1.98	4.2	9.2	8.9	7.1	117	69.67	91	39	161	1	1.74518	38.38	1.78	30.8	16	7	3.29	9.4	16.4	7.8	6.3	112.67	69.67	88	44	164	0.26	0.26	0.8	-1	2	1.31	5.2	7.2	-1.1	-0.8
50	1026	1	2	2	50.6174	0	4.35044	99	67	28.3	16	4.7	1.69	0.8	5.5	7.1	7.25	116	69.33	145	47	216	0	0.591955	50.9	4.64	29	5	3.6	1.69	1.5	5.1	7.7	7.45	105.67	63.67	126	56	276	0.29	0.29	0.7	-11	-1.1	0	0.7	-0.4	0.6	0.2
51	1123	1	2	1	45.295	0	14.371	100	69	22.8	25	6.9	4.24	18.2	25.1	6.6	6.8	108	69.33	95	51	201			45.54	14.61	22.9	26	5.3	2.75	5.9	11.2	7.6	7.4	99	66.17	68	54	206	0.24	0.24	0.1	1	-1.6	-1.49	-12.3	-13.9	1	0.6
52	1124	1	2	1	49.4483	0	0.750171	98	60	25.4	43	25.7	5.82	30.8	56.5	8.8		104.67	63.33	201	50	207			49.69	0.99	23.8	45	22.1	4.29	13.8	35.9	7.5		95.5	65.5	210	48	211	0.24	0.24	-1.6	2	-3.6	-1.53	-17	-20.6	-1.3
53	1125	1	2	2	53.1745	0	10.4394	95	60	20	35	3.7	2.87	5.4	9.1	8.3	5.6	103	63.33	203	55	275			53.41	10.68	19.8	10	6.3	2.71	4.5	10.8	8.35	7.85	99.67	69.33	203	57	280	0.24	0.24	-0.2	-25	2.6	-0.16	-0.9	1.7	0.05	2.25
[truncated: 5 more columns]
